# Supplementary material for: Genetic and Evolutionary Analysis of Porcine Deltacoronavirus in Guangxi Province, Southern China, from 2020 to 2023
Source: Microorganisms. 2024 Feb 19;12(2):416. doi: 10.3390/microorganisms12020416 (PMC10893222; doi:10.3390/microorganisms12020416)
Supplement: Supplementary file 1 [file microorganisms-12-00416-s001.zip]

Archive with 1 entries (1 files):
- microorganisms-2854249-supplementary.pdf
